# Supplementary material for: Predicting the Minimal Translation Apparatus: Lessons from the Reductive Evolution of Mollicutes
Source: PLoS Genet. 2014 May 8;10(5):e1004363. doi: 10.1371/journal.pgen.1004363 (PMC4014445; doi:10.1371/journal.pgen.1004363)
Supplement: Table S2 — Proteins implicated in the biosynthesis and functions of translation machinery in bacteria. List of queries of E. coli and B. subtilis sequences used to search for homologs in Mollicutes. Accession numbers are from the NCBI Reference Sequence or UniProt databases. The product names for E. coli and B. subtilis proteins are from the Ecocyc and the Subtiwiki databases, respectively. (XLSX) [file pgen.1004363.s007.xlsx]

## Sheet: Feuil1
		Table S2. Proteins implicated in the biosynthesis and functions of translation machinery in bacteria
		Escherichia coli str. K-12 substr. MG1655		Bacillus subtilis subsp. subtilis str. 168
gene name	alternative name	Product	Accession number	Product	Accession number
RPLA		50S ribosomal subunit protein L1	AAC76958.1	50S ribosomal protein L1	NP_387984.2
RPLB		50S ribosomal subunit protein L2	AAC76342.1	50S ribosomal protein L2	NP_388000.2
RPLC		50S ribosomal subunit protein L3	AAC76345.1	50S ribosomal protein L3	NP_387997.1
RPLD		50S ribosomal subunit protein L4	AAC76344.1	50S ribosomal protein L4	NP_387998.1
RPLE		50S ribosomal subunit protein L5	AAC76333.1	50S ribosomal protein L5	NP_388009.1
RPLF		50S ribosomal subunit protein L6	AAC76330.1	50S ribosomal protein L6	NP_388012.1
RPLGA/L7a		absent in E. coli genome		ribosomal protein L7Ae	CAB13535.1
RPLGB/L7b		absent in E. coli genome		alternative ribosomal protein L7A	CAB11885.1
RPLI		50S ribosomal subunit protein L9	AAC77160.1	50S ribosomal protein L9	NP_391930.1
RPLJ		50S ribosomal subunit protein L10	AAC76959.1	50S ribosomal protein L10	NP_387985.2
RPLK		50S ribosomal subunit protein L11	AAC76957.1	50S ribosomal protein L11	NP_387983.2
RPLL		50S ribosomal subunit protein L7/L12	AAC76960.1	50S ribosomal protein L7/L12	NP_387986.1
RPLM		50S ribosomal subunit protein L13	AAC76263.1	50S ribosomal protein L13	NP_388030.2
RPLN		50S ribosomal subunit protein L14	AAC76335.1	50S ribosomal protein L14	NP_388007.1
RPLO		50S ribosomal subunit protein L15	AAC76326.1	50S ribosomal protein L1	NP_388016.1
RPLP		50S ribosomal subunit protein L16	AAC76338.1	50S ribosomal protein L16	NP_388004.1
RPLQ		50S ribosomal subunit protein L17	AAC76319.1	50S ribosomal protein L17	NP_388025.1
RPLR		50S ribosomal subunit protein L18	AAC76329.1	50S ribosomal protein L18	NP_388013.2
RPLS		50S ribosomal subunit protein L19	AAC75655.1	50S ribosomal protein L19	NP_389486.1
RPLT		50S ribosomal subunit protein L20	AAC74786.1	50S ribosomal protein L20	NP_390763.1
RPLU		50S ribosomal subunit protein L21	AAC76218.1	50S ribosomal protein L21	NP_390674.1
RPLV		50S ribosomal subunit protein L22	AAC76340.1	50S ribosomal protein L22	NP_388002.1
RPLW		50S ribosomal subunit protein L23	AAC76343.1	50S ribosomal protein L23	NP_387999.2
RPLX		50S ribosomal subunit protein L24	AAC76334.1	50S ribosomal protein L23	NP_388008.1
RPLY		50S ribosomal subunit protein L25	AAC75246.1	50S ribosomal protein L25 (ctc)	NP_387933.1
RPMA		50S ribosomal subunit protein L27	AAC76217.1	50S ribosomal protein L27	NP_390672.1
RPMB		50S ribosomal subunit protein L28	AAC76661.1	50S ribosomal protein L28	NP_389464.1
RPMC		50S ribosomal subunit protein L29	AAC76337.1	50S ribosomal protein L29	NP_388005.1
RPMD		50S ribosomal subunit protein L30	AAC76327.1	50S ribosomal protein L30	NP_388015.1
RPMEA		50S ribosomal subunit protein L31	AAC76918.1	50S ribosomal protein L31	NP_391588.1
RPMEB				50S ribosomal protein L31	CAB15048.1
RPMF		50S ribosomal subunit protein L32	AAC74173.1	50S ribosomal protein L32	NP_389391.1
RPMGA		50S ribosomal subunit protein L33	AAC76660.1	50S ribosomal protein L33	CAE01461.2
RPMGB				50S ribosomal protein L33	CAB11875.1
RPMH		50S ribosomal subunit protein L34	AAC76726.1	50S ribosomal protein L34	NP_391986.1
RPMI		50S ribosomal subunit protein L35	AAC74787.1	50S ribosomal protein L35	NP_390764.1
RPMJ		50S ribosomal subunit protein L36	AAC76324.1	50S ribosomal protein L36	NP_388021.1
RPSA		30S ribosomal subunit protein S1	AAC73997.1	30S ribosomal protein S1	NP_390169.1
RPSB		30S ribosomal subunit protein S2	AAC73280.1	30S ribosomal protein S2	NP_389531.1
RPSC		30S ribosomal subunit protein S3	AAC76339.11	30S ribosomal protein S3	NP_388003.2
RPSD		30S ribosomal subunit protein S4	AAC76321.1	30S ribosomal protein S4	NP_390844.1
RPSE		30S ribosomal subunit protein S5	AAC76328.1	30S ribosomal protein S5	NP_388014.1
RPSF		30S ribosomal subunit protein S6	AAC77157.5	30S ribosomal protein S6	NP_391971.1
RPSG		30S ribosomal subunit protein S7	AAC76366.1	30S ribosomal protein S7	NP_387992.2
RPSH		30S ribosomal subunit protein S8	AAC76331.1	30S ribosomal protein S8	NP_388011.2
RPSI		30S ribosomal subunit protein S9	AAC76262.1	30S ribosomal protein S9	NP_388031.1
RPSJ		30S ribosomal subunit protein S10	AAC76346.1	30S ribosomal protein S10	NP_387996.1
RPSK		30S ribosomal subunit protein S11	AAC76322.1	30S ribosomal protein S11	NP_388023.1
RPSL		30S ribosomal subunit protein S12	AAC76367.1	30S ribosomal protein S12	NP_387991.2
RPSM		30S ribosomal subunit protein S13	AAC76323.1	30S ribosomal protein S13	NP_388022.2
RPSNA		30S ribosomal subunit protein S14	AAC76332.1	30S ribosomal protein S14	NP_388768.1
RPSNB				alternative ribosomal protein S14	CAB12716.1
RPSO		30S ribosomal subunit protein S15	AAC76199.1	30S ribosomal protein S15	NP_389550.1
RPSP		30S ribosomal subunit protein S16	AAC75658.1	30S ribosomal protein S16	NP_389481.1
RPSQ		30S ribosomal subunit protein S17	AAC76336.1	30S ribosomal protein S17	NP_388006.1
RPSR		30S ribosomal subunit protein S18	AAC77159.1	30S ribosomal protein S18	NP_391969.2
RPSS		30S ribosomal subunit protein S19	AAC76341.1	30S ribosomal protein S19	NP_388001.1
RPST		30S ribosomal subunit protein S20	AAC73134.1	30S ribosomal protein S20	NP_390433.2
RPSU		30S ribosomal subunit protein S21	AAA89145.1	30S ribosomal protein S21	NP_390419.1
RPSV		Stationary-phase-induced ribosome-associated protein (S22)	AAC74553.1	absent in B. subtilis genome
ALARS		alanyl-tRNA synthetase	AAC75739.1	alanyl-tRNA synthetase	NP_390618.1
ARGRS		arginyl-tRNA synthetase	AAC74946.1	arginyl-tRNA synthetase	NP_391614.1
ASNRS		asparaginyl tRNA synthetase	AAC74016.1	asparaginyl-tRNA synthetase	NP_390117.1
ASPRS		aspartyl-tRNA synthetase	AAC74936.1	aspartyl-tRNA synthetase	NP_390633.1
CCAase		fused tRNA nucleotidyltransferase / 2',3'-cyclic phosphodiesterase / 2' nucleotidase and phosphatase	AAC76092.1	tRNA CCA-pyrophosphorylase	P42977.2
CYSRS		cysteinyl-tRNA synthetase	AAC73628.1	cysteinyl-tRNA synthetase	NP_387975.1
GATA				aspartyl/glutamyl-tRNA amidotransferase subunit A	NP_388550.1
GATB				aspartyl/glutamyl-tRNA amidotransferase subunit B	NP_388551.2
GATC				aspartyl/glutamyl-tRNA amidotransferase subunit C	NP_388549.1
GLNS		glutaminyl-tRNA synthetase	AAC73774.1	absent in B. subtilis genome
GLTX		glutamyl-tRNA synthetase	AAC75457.1	glutamyl-tRNA synthetase	NP_387973.1
GLYQ		glycine tRNA synthetase, alpha subunit	AAC76584.1	glycyl-tRNA synthetase subunit alpha	NP_390405.1
GLYS		glycyl-tRNA synthetase subunit beta	AAC76583.1	glycyl-tRNA synthetase subunit beta	NP_390404.2
HISRS		histidyl tRNA synthetase	AAC75567.1	histidyl-tRNA synthetase	NP_390634.1
ILERS		isoleucyl-tRNA synthetase	AAC73137.1	isoleucyl-tRNA synthetase	NP_389426.2
LEURS		leucyl-tRNA synthetase	AAC73743.1	leucyl-tRNA synthetase	NP_390910.1
LYSS		lysine tRNA synthetase	AAC75928.1	lysyl-tRNA synthetase	NP_387963.1
LYSU		lysyl-tRNA synthetase	AAC77090.1	absent in B. subtilis genome	0
METRS		methionyl-tRNA synthetase	AAC75175.1	methionyl-tRNA synthetase	NP_387919.1
PHES		phenylalanine tRNA synthetase, alpha subunit	AAC74784.1	phenylalanyl-tRNA synthetase subunit alpha	NP_390742.1
PHET		phenylalanine tRNA synthetase, beta subunit	AAC74783.1	phenylalanyl-tRNA synthetase subunit beta	NP_390741.1
PRORS		prolyl-tRNA synthetase	AAC73305.1	prolyl-tRNA synthetase	NP_389539.1
SERRS		seryl-tRNA synthetase (also charges selenocysteinyl-tRNA with serine)	AAC73979.1	seryl-tRNA synthetase	NP_387894.1
SELA		selenocysteine synthase	AAC76615.1	absent in B. subtilis genome
SELD		selenophosphate synthase	AAC74834.1	absent in B. subtilis genome
THRRS		threonyl-tRNA synthetase	AAC74789.1	threonyl-tRNA synthetase	NP_390773.1
THRZ				threonyl-tRNA synthetase	NP_391636.2
TRPRS		tryptophanyl-tRNA synthetase	AAC76409.1	tryptophanyl-tRNA synthetase	NP_389024.1
TYRRS		tyrosyl-tRNA synthetase	AAC74709.1	tyrosyl-tRNA synthetase	NP_391725.1
TYRZ				tyrosyl-tRNA synthetase	NP_391725
VALRS		valyl-tRNA synthetase	AAC77215.1	valyl-tRNA synthetase	NP_390687.2
DTD		D-Tyr-tRNATyr deacylase	P0A6M4	putative D-Tyr-tRNATyr deacylase	O32042
YBAK		Cys-tRNAPro and Cys-tRNACys deacylase	P0AAR3
RLMA		23S rRNA m(1)G745 methyltransferase	AAC74892.1	Uncharacterized methyltransferase UxjB	P42313.1
RLMB		23S rRNA (Gm2251)-methyltransferase	AAC77137.1	23S rRNA methyltransferase	NP_387977.1
RLMB2				RNA methylase YsgA	NP_390743.1
RLMC(D)		23S rRNA m(5)U1939 methyltransferase, SAM-dependent	AAC75827.1	23S rRNA (uracil-C(5))-methyltransferase RlmCD; 23S rRNA (uracil(1939)-C(5))-methyltransferase; 23S rRNA (uracil(747)-C(5))-methyltransferase	O31503.1
RLMD		23S rRNA m(5)U747 methyltransferase	AAC73946.1
RLME		23S rRNA U2552 ribose 2'-O-methyltransferase, SAM-dependent	AAC76211.1
RLMF		23S rRNA mA1618 methyltransferase, SAM-dependent	AAC73894.2
RLMG		23S rRNA mG1835 methyltransferase, SAM-dependent	AAC76119.2
RLMH		23S rRNA m(3)Psi1915 pseudouridine methyltransferase; SAM-dependent	AAC73737.1	RNA large subunit methyltransferase H; 23S rRNA (pseudouridine1915-N3)-methyltransferase;	Q45601.1
RLMI		23S rRNA m(5)C1962 methyltransferase, SAM-dependent	AAC74053.2	Putative ribosomal RNA large subunit methyltransferase YwbD	P39587.1
RLMJ		23 rRNA m6A2030 methyltransferase	AAC76524.1
RLMKL		Fused 23S rRNA m(2)G2445 methyltransferase and 23S rRNA m(7)G2069 methyltransferase	AAC74034.1
RLMM		23S rRNA C2498 ribose 2'-O-methyltransferase, SAM-dependent	AAC75848.1
RLMN		23S rRNA m(2)A2503 methyltransferase, SAM-dependent	AAC75570.1	Ribosomal RNA large subunit methyltransferase N; 23S rRNA m2A2503 methyltransferase.	O34617.1
RLUA		pseudouridine synthase for 23S rRNA (pos 746) and tRNAphe(position 32)	AAC73169.1	YjbO	O31613
RLUB		23S rRNA pseudouridylate synthase	AAC74351.1	Ribosomal large subunit pseudouridine synthase B; 23S rRNA pseudouridine(2605) synthase	P35159.2
RLUC		23S rRNA pseudouridine synthase; specific to U955, U2504, and U2580	AAC74170.1	YhcT	P54604
RLUD		23S rRNA pseudouridine synthase; specific to U1911, U1915, and U1917	AAC75643.1	pseudouridylate synthase	NP_389429
RLUE		23S rRNA U2457 pseudouridine synthase	AAC74219.2
RLUF		23S rRNA U2604 pseudouridine synthase	AAC76992.1
RSMA		16S rRNA dimethyladenosine transferase, SAM-dependent	AAC73162.1	Ribosomal RNA small subunit methyltransferase A;adenine(1518)-N(6)/adenine(1519)-N(6))-dimethyltransferase	P37468.1
RSMB		16S rRNA m(5)C967 methyltransferase, SAM-dependent	AAC76314.1	Ribosomal RNA small subunit methyltransferase B; 16S rRNA m5C967 methyltransferase	P94464.2
RSMC		16S rRNA m(2)G1207 methyltransferase	AAC77324.1	ribosomal RNA methyltransferase YbxB	NP_387987
RSMD		16S rRNA m(2)G966 methyltransferase, SAM-dependent	AAC76490.1	Putative rRNA methyltransferase ylbH	O34331.2
RSME		16S rRNA m(3)U1498 methyltransferase, SAM-dependent	AAC75983.2	Ribosomal RNA small subunit methyltransferase E; 16S rRNA m3U1498 methyltransferase	P54461.1
RSMF		16S rRNA m(5)C1407 methyltransferase, SAM-dependent	AAC74905.2
RSMG		16S rRNA m(7)G527 methyltransferase, SAM-dependent; glucose-inhibited cell-division protein	AAC76763.1	Ribosomal RNA small subunit methyltransferase G; AltName; 16S rRNA 7-methylguanosine methyltransferase	P25813.1
RSMH		16S rRNA m(4)C1402 methyltranserfase, SAM-dependent	AAC73193.1	Ribosomal RNA small subunit methyltransferase H; 16S rRNA m(4)C1402 methyltransferase	Q07876.2
RSMI		16S rRNA C1402 ribose 2'-O-methyltransferase, SAM-dependent	AAC76180.1	Ribosomal RNA small subunit methyltransferase I; 16S rRNA 2'-O-ribose C1402 methyltransferase	P37544.1
RSMJ		16S rRNA m(2)G1516 methyltransferase	AAC76522.1	YpiP	P54171
RSUA		16S rRNA U516 pseudouridine synthase	AAC75244.1	16S pseudouridylate synthase YtzG	NP_390882.2
YQXC				Putative rRNA methyltransferase YqxC	NP_390306.2
YFJO				Putative RNA methyltransferas	NP_388683.1
CMOA		tRNA cmo(5)U34 methyltransferase, SAM-dependent	AAC74940.1
CMOB		tRNA mo(5)U34 methyltransferase, SAM-dependent	AAC74941.1
DUSA		tRNA-dihydrouridine synthase A	AAC77019.2
DUSB/DUS1		tRNA-dihydrouridine synthase B	AAC76292.1	Probable tRNA-dihydrouridine synthase 1	P37567.1
DUSC/DUS2		tRNA-dihydrouridine synthase C	AAC75201.1
GLUQ		glutamyl-Q tRNA(Asp) synthetase	AAC73255.3
NIFS/ISCS/SUFS		cysteine desulfurase (tRNA sulfurtransferase), PLP-dependent	AAT48142.1	Putative cysteine desulfurase IscS 1	O34599.2
NIFU/ISCU/SUFU		iron-sulfur cluster assembly scaffold protein	AAC75582.1	iron-sulfur cluster assembly scaffold protein	CAB15257.1
MIAA		delta(2)-isopentenylpyrophosphate tRNA-adenosine transferase	AAC77128.1	tRNA dimethylallyltransferase	O31795.2
MIAB		tRNA-i(6)A37 methylthiotransferase	AAC73762.1	(Dimethylallyl)adenosine tRNA methylthiotransferase MiaB; tRNA-i(6)A37 methylthiotransferase	O31778.1
MNMA		tRNA (5-methylaminomethyl-2-thiouridylate)-methyltransferase	AAC74217.2	tRNA-specific 2-thiouridylase MnmA	O35020.4
MNMC		fused 5-methylaminomethyl-2-thiouridine-forming enzyme methyltransferase and FAD-dependent demodification enzyme	AAC75384.2
MNME		GTP-binding protein with a role in modification of tRNA	AAC76729.1	tRNA modification GTPase MnmE	P25811.1
MNMG		5-methylaminomethyl-2-thiouridine modification at tRNA U34	AAC76764.1	tRNA uridine 5-carboxymethylaminomethyl modification enzyme MnmG; Glucose-inhibited division protein A	P25812.1
MTAB				Threonylcarbamoyladenosine tRNA methylthiotransferase MtaB; RNA-t(6)A37 methylthiotransferase	P54462.1
QUEA		S-adenosylmethionine:tRNA ribosyltransferase-isomerase	AAC73508.1	S-adenosylmethionine--tRNA ribosyltransferase-isomerase	NP_390650.1
QUEG		epoxyqueuosine reductase, cobalamine-stimulated; queosine biosynthesis	AAC77123.1	Epoxyqueuosine reductase	P97030.2
SELU		tRNA 2-selenouridine synthase, selenophosphate-dependent	AAC73605.1
TADA		tRNA-specific adenosine deaminase	AAC75612.2	tRNA specific adenosine deaminase	NP_387899
TCDA		tRNA threonylcarbamoyladenosine dehydratase A	Q46927.1	Uncharacterized protein YrvM	032037.3
TGT		tRNA-guanine transglycosylase	AAC73509.1	Queuine tRNA-ribosyltransferase; tRNA-guanine transglycosylase	O32053.1
THII		tRNA s(4)U8 sulfurtransferase	AAC73526.1	Probable tRNA sulfurtransferase;Sulfur carrier protein ThiS sulfurtransferase	O34595.2
TILS		tRNA(Ile)-lysidine synthetase	AAC73299.1	tRNA(Ile)-lysidine synthase; tRNA(Ile)-2-lysyl-cytidine synthase; tRNA(Ile)-lysidine synthetase	P37563.2
TMCA		elongator methionine tRNA (ac4C34) acetyltransferase	AAC75527.1
TRMA		tRNA m(5)U54 methyltransferase, SAM-dependent	AAC76947.1
TRMB		tRNA m(7)G46 methyltransferase, SAM-dependent	AAC75997.1	tRNA (guanine-N(7)-)-methyltransferase; tRNA (guanine(46)-N(7))-methyltransferase	O34522.1
TRMD		tRNA m(1)G37 methyltransferase, SAM-dependent	AAC75656.1	tRNA (guanine-N(1)-)-methyltransferase	O31741.1
TRMFO				Methylenetetrahydrofolate--tRNA-(uracil-5-)-methyltransferase TrmFO;Folate-dependent tRNA(M-5-U54)-methyltransferase	P39815.2
TRMH		tRNA mG18-2'-O-methyltransferase, SAM-dependent	AAC76675.1
TRMJ		tRNA mC32/mU32 methyltransferase, SAM-dependent	AAC75585.1
TRMK				tRNA (adenine(22)-N(1))-methyltransferase; tRNA(m1A22)-methyltransferase	P54471.2
TRML		tRNA Leu mC34/mU34 2'-O-methyltransferase, SAM-dependent	AAC76630.1	Putative tRNA (cytidine(34)-2'-O)-methyltransferase; tRNA (cytidine/uridine-2'-O-)-methyltransferase CspR	O31590.2
TRMN6 (TRMN)		tRNA (adenine-N(6)-)-methyltransferase	AAC75628.2	Uncharacterized protein yabB	P37543.1
TRUA		pseudouridylate synthase I	AAC75378.1	RNA pseudouridine synthase A; tRNA pseudouridine(38-40) synthase	P70973.2
TRUB		tRNA U55 pseudouridine synthase	AAC76200.1	tRNA pseudouridine synthase B; tRNA pseudouridine(55) synthase	P32732.2
TRUC		tRNA U65 pseudouridine synthase	AAC75833.1
TRUD		tRNA(Glu) U13 pseudouridine synthase	AAC75787.1
TSAA		conserved protein, UPF0066 family	AAC73306.1
TSAB		protease specific for Gcp(YgjD), essential for nucleoid maintanence	AAC74877.1	Uncharacterized protein YdiC	O05516.1
TSAC		tRNA(ANN) t(6)A37 threonylcarbamoyladenosine modification protein	AAC76307.1	Probable tRNA threonylcarbamoyladenosine biosynthesis protein YwlC; t(6)A37 threonylcarbamoyladenosine biosynthesis protein YwlC.	P39153.1
TSAD		t(6)A tRNA modification protein; glycation-binding protein; genome maintenance protein	AAC76100.1	Probable tRNA threonylcarbamoyladenosine biosynthesis protein Gcp; t(6)A37 threonylcarbamoyladenosine biosynthesis protein	O05518.1
TSAE		ADP-binding protein essential for nucleoid integrity	AAC77125.1	UPF0079 ATP-binding protein ydiB	O05515.1
TTCA		tRNA 2-thiocytidine biosynthesis protein	AAC74426.1
TUSA		sulfurtransferase required 2-thiolation step of mnm(5)-s(2)U34-tRNA synthesis	AAC76495.1	rhodanese-related sulfur transferase	NP_390530.1
DBH		Dead box helicases	several	Dead box helicases	several
DEAD (DBPA)		ATP-dependent RNA helicase with DbpA RNA binding domain , specific for 23S rRNA	P21693	DEAD-box RNA helicase, adaptation to low temperatures	P96614, P42305
DEAD		ATP-dependent RNA helicase without DbpA binding domain	P21507, P0A8J8	ATP-dependent RNA helicase without DbpA binding domain	O34750, P54475
RHLE		atypical ATP-dependent RNA helicase	P25888
DNAK		chaperone Hsp70, co-chaperone with DnaJ	AAC73125.1	Chaperone protein DnaK	P17820.3
ENGA/DER		GTPase; multicopy suppressor of ftsJ	AAC75564.2	GTPase Der; GTP-binding protein EngA	P50743.1
ENGB		GTP-binding protein required for normal cell division	AAC76862.3	Probable GTP-binding protein EngB	P38424.1
ENGC/RSGA		ribosome small subunit-dependent GTPase A	AAC77121.2	Putative ribosome biogenesis GTPase RsgA	O34530.1
ENGD		ATPase, K+-dependent, ribosome-associated	AAC74287.1	GTP-dependent nucleic acid-binding protein EngD	P37518.1
ERA/BEX		membrane-associated, 16S rRNA-binding GTPase	AAC75619.1	GTPase Era	P42182.1
GROEL		Cpn60 chaperonin GroEL, large subunit of GroESL	AAC77103.1	GroEL protein	P28598.3
GROES		Cpn10 chaperonin GroES, small subunit of GroESL	AAC77102.1	GroES protein	P28599.2
GRPE		nucleotide exchange factor GrpE	P09372	heat-shock protein	P15874
HFQ		RNA-binding protein that stimulates RNA-RNA pairing	P0A6X3	RNA chaperone	O31796
HFLX		GTPase associated with the 50S subunit of the ribosome	P25519	YnbA GTP-binding protein	P94478
OBGE/CGTA		GTPase involved in cell partioning and DNA repair	AAC76215.1	GTPase ObgE	P20964.1
PRKC				protein kinase	O34507
PRPC				protein phosphatase	O34779
PRMA		methyltransferase for 50S ribosomal subunit protein L11	AAC76291.1	ribosomal protein L11 methyltransferase (PrmA)	P54460.2
PRMB		N5-glutamine methyltransferase	AAC75390.2
PRMC		N5-glutamine methyltransferase, modifies release factors RF-1 and RF-2	AAC74296.1	Release factor glutamine methyltransferase; N5-glutamine methyltransferase PrmC	P45873.1
RBFA/PB15		30s ribosome binding factor	AAC76201.1	Ribosome-binding factor A	P32731.1
RBGA				Ribosome biogenesis GTPase A	O31743.1
RIMF (RMF)		ribosome modulation factor	AAC74039.1
RIMI		ribosomal-protein-S18-alanine N-acetyltransferase	AAC77326.1	Putative ribosomal-protein-alanine acetyltransferase; Acetylating enzyme for N-terminal of ribosomal protein S18	O05517.1
RIMJ		ribosomal-protein-S5-alanine N-acetyltransferase	AAC74150.1	Putative ribosomal-protein-alanine acetyltransferase	O31633.1
RIMK		ribosomal protein S6 modification protein	AAC73939.1
RIML		ribosomal-protein-L7/L12-serine acetyltransferase	AAC74509.1	ribosomal protein N-acetyltransferase	NP_388302.1
RIMM		16S rRNA processing protein	AAC75657.2	Ribosome maturation factor RimM	O31740.1
RIMO		ribosomal protein S12 methylthiotransferase; radical SAM superfamily	AAC73922.1
RIMP		ribosome maturation factor for 30S subunits	AAC76204.4	Ribosome maturation factor RimP	P32726.1
YCAO		ribosomal protein S12 methylthiotransferase accessory factor	AAC73991.2
YIBL		conserved protein, ribosome-associated	AAC76626.1
YJGA		conserved protein, ribosome-associated	AAC77191.1
DNAJ		chaperone Hsp40, co-chaperone with DnaK	AAC73126.1	Chaperone protein DnaJ	P17631.3
HSLR/YABO		ribosome-associated heat shock protein Hsp15	AAC76425.1	Uncharacterized protein YabO	P37557.1
YAAA				Uncharacterized protein yaaA	P05650.1
YBHY/YQEI		RNA binding protein associated with pre-50S ribosomal subunits	AAC76212.1	Full=Probable RNA-binding protein YqeI	P54454.1
YQEH				GTP-binding protein YqeH	NP_390445.1
ARFA		Alternative ribosome-rescue factor A	P36675.1
MAP2				Methionine aminopeptidase 2	O34484.1
TIG/TF		peptidyl-prolyl cis/trans isomerase (trigger factor)	AAC73539.1	Trigger factor	P80698.3
DEF		peptide deformylase	AAC76312.1	peptide deformylase	NP_389454.1
EF-G		protein chain elongation factor EF-G, GTP-binding	AAC76365.1	Elongation factor G	P80868.3
EF-P		elongation factor EF-P	AAC77107.1	Elongation factor P	P49778.2
EF-TS		protein chain elongation factor EF-Ts	AAC73281.1	Elongation factor Ts	P80700.3
EF-TU		protein chain elongation factor EF-Tu	AAC76954.1	Elongation factor Tu	P33166.1
FMT		10-formyltetrahydrofolate:L-methionyl-tRNA(fMet) N-formyltransferase	AAC76313.1	methionyl-tRNA formyltransferase	NP_389455.1
IF-1		translation initiation factor IF-1	AAC73970.1	Translation initiation factor IF-1	P20458.2
IF-2		protein chain initiation factor IF-2	AAA57971.1	Translation initiation factor IF-2	P17889.1
IF-3		protein chain initiation factor IF-3	AAC74788.1	Translation initiation factor IF-3	P55872.3
LEPA		back-translocating Elongation Factor EF4, GTPase	AAC75622.1	Elongation factor 4; Ribosomal back-translocase LepA	P37949.2
PTH		peptidyl-tRNA hydrolase	AAC74288.1	peptidyl-tRNA hydrolase	NP_387934.1
RF-1		peptide chain release factor RF-1	AAC74295.1	Peptide chain release factor 1	P45872.1
RF-2		peptide chain release factor RF-2	AAC75929.1	Peptide chain release factor 2	P28367.2
RF-3		peptide chain release factor RF-3	AAC77328.1
RRF		ribosome recycling factor	AAC73283.1	Ribosome-recycling factor	P81101.2
RSFA		ribosome-associated protein RfsS or RfsA	AAC73738.2	Uncharacterized protein YqeL	NP_390440.1
SELB		selenocysteinyl-tRNA-specific translation factor	AAC76614.1
SMPB		trans-translation protein	AAC75669.1	SsrA-binding protein	NP_391240.1
SPOT/RELA		bifunctional (p)ppGpp synthetase II/ guanosine-3',5'-bis pyrophosphate 3'-pyrophosphohydrolase	AAC76674.1	GTP pyrophosphokinase	O54408.3
TYPA		GTP-binding protein	AAT48232.1	GTP-binding protein TypA/BipA homolog	O07631.1
YAEJ		petidyl-tRNA hydrolase, ribosome-attached; stalled ribosome rescue factor	AAC73302.1
BSN	RNASEBSN			Extracellular ribonuclease	O32150.1
MINI-III	MINI-III			Mini-RNase III	O31418.1
NRNA	NRNA			Bifunctional oligoribonuclease and PAP phosphatase nrnA; 3'(2'),5'-bisphosphate nucleotidase	O34600.1
NRNA	NRNA			Oligoribonuclease nrnB; NanoRNAse B	O31824.1
ORN	ORN	oligoribonuclease	AAC77122.2
PNPASE	PNPASE	polynucleotide phosphorylase/polyadenylase	AAC76198.2	Polyribonucleotide nucleotidyltransferase	P50849.3
RBN/NZ	RNASEBN/Z	RNase BN, tRNA processing enzyme	AAC75328.2	Ribonuclease Z	P54548.1
RNA	RNASEI	ribonuclease I	AAC73712.1
RNB	RNASEII	ribonuclease II	AAC74368.1
RNC	RNASEIII	ribonuclease III	P0A7Y0	Rnase III	NP_391985.1
RND	RNASED	ribonuclease D	AAC74874.1
RNE	RNASEE	fused ribonuclease E: endoribonuclease/RNA-binding protein/RNA degradosome binding protein	AAC74168.1
RNG	RNASEG	ribonuclease G	AAC76279.2
RNHA	RNASEHI	ribonuclease HI, degrades RNA of DNA-RNA hybrids	AAC73319.1	putative ribonuclease	CAB14115.2
RNHB	RNASEHII	ribonuclease HII, degrades RNA of DNA-RNA hybrids	AAC73294.1	ribonuclease HII	NP_389488.1
RNHC	RNASEHIII			ribonuclease HIII	NP_390740.1
RNJA	RNASEJ1			Ribonuclease J1	Q45493.1
RNJB	RNASEJ2			Ribonuclease J2	O31760.3
RNMV	RNASEM5			Ribonuclease M5	P37547.1
RNP	RNASEP	protein C5 component of RNase P	AAC76727.1	Ribonuclease P protein component	P25814.2
RNPH	RNASEPH	defective ribonuclease PH	ABV59576.1	Ribonuclease PH	P28619.1
RNR	RNASER	exoribonuclease R, RNase R	AAC77136.2	ribonuclease R	NP_391241.1
RNT	RNASET	ribonuclease T	AAC74724.1
RNY	RNASEY			Ribonuclease Y	O31774.1
RPPH		RNA pyrophosphohydrolase	P0A776	RNA pyrophosphohydrolase	O35013
YBEY/YQFG		Probable rRNA maturation factor YbeY	AAC73760.1	Probable rRNA maturation factor yqfG	P46347.3
YHAM	YHAM			3'-5' exoribonuclease yhaM	O07521.1
