# Supplementary material for: Predicting the Minimal Translation Apparatus: Lessons from the Reductive Evolution of Mollicutes
Source: PLoS Genet. 2014 May 8;10(5):e1004363. doi: 10.1371/journal.pgen.1004363 (PMC4014445; doi:10.1371/journal.pgen.1004363)
Supplement: Table S3 — Table of putative homologs detected in the selected mycoplasma genomes. The orthologs for the queries either from E. coli or B. subtilis were searched as indicated in Material and Methods in the 39 selected Mollicutes When a hit was found its mnemonic was indicated in the corresponding cell of the table. When there was no homolog, the cell was left empty with a red background. In some cases, the ortholog in a given genome corresponds to a putative pseudogen; it is indicated as “pseudo” in the cell following the mnemonic(s). In some other cases, the Mollicutes gene seems to correspond to a fusion between the gene encoding the given homolog and another entity; it is indicated as “fusion” in the cell following the mnemonic. In some instances, the homolog was not found in the genome from the selected strain but was found in the genome(s) of other strain(s) from the same species; in that case the hit was considered positive and indicated “found in other strains” in the table. Finally, in some genomes that were not circularized, a homolog could be detected in a genomic region without an annotation; in that case, it was counted as positive occurrence and indicated “homolog” in the cell. (XLSX) [file pgen.1004363.s008.xlsx]

## Sheet: Homolog identification
			RPLA	RPLB	RPLC	RPLD	RPLE	RPLF	RPLGA/L7a	RPLGB/L7b	RPLI	RPLJ	RPLK	RPLL	RPLM	RPLN	RPLO	RPLP	RPLQ	RPLR	RPLS	RPLT	RPLU	RPLV	RPLW	RPLX	RPLY	RPMA	RPMB	RPMC	RPMD	RPMEA	RPMEB	RPMF	RPMGA	RPMGB	RPMH	RPMI	RPMJ	RPSA	RPSB	RPSC	RPSD	RPSE	RPSF	RPSG	RPSH	RPSI	RPSJ
		E. coli	AAC76958.1	AAC76342.1	AAC76345.1	AAC76344.1	AAC76333.1	AAC76330.1			AAC77160.1	AAC76959.1	AAC76957.1	AAC76960.1	AAC76263.1	AAC76335.1	AAC76326.1	AAC76338.1	AAC76319.1	AAC76329.1	AAC75655.1	AAC74786.1	AAC76218.1	AAC76340.1	AAC76343.1	AAC76334.1	AAC75246.1	AAC76217.1	AAC76661.1	AAC76337.1	AAC76327.1	AAC76918.1		AAC74173.1	AAC76660.1		AAC76726.1	AAC74787.1	AAC76324.1	AAC73997.1	AAC73280.1	AAC76339.11	AAC76321.1	AAC76328.1	AAC77157.5	AAC76366.1	AAC76331.1	AAC76262.1	AAC76346.1
		B. subtilis	NP_387984.2	NP_388000.2	NP_387997.1	NP_387998.1	NP_388009.1	NP_388012.1	CAB13535.1	CAB11885.1	NP_391930.1	NP_387985.2	NP_387983.2	NP_387986.1	NP_388030.2	NP_388007.1	NP_388016.1	NP_388004.1	NP_388025.1	NP_388013.2	NP_389486.1	NP_390763.1	NP_390674.1	NP_388002.1	NP_387999.2	NP_388008.1	NP_387933.1	NP_390672.1	NP_389464.1	NP_388005.1	NP_388015.1	NP_391588.1	CAB15048.1	NP_389391.1	CAE01461.2	CAB11875.1	NP_391986.1	NP_390764.1	NP_388021.1	NP_390169.1	NP_389531.1	NP_388003.2	NP_390844.1	NP_388014.1	NP_391971.1	NP_387992.2	NP_388011.2	NP_388031.1	NP_387996.1
	spiroplasma	Mycoplasma capricolum subsp. capripneumoniae 99108-P1	Mccp_s01_5850	Mccp_s01_1450	Mccp_s01_1420	Mccp_s01_1430	Mccp_s01_1540	Mccp_s01_1570	Mccp_s01_8840		Mccp_s01_6250	Mccp_s01_5860	Mccp_s01_5840	Mccp_s01_5870	Mccp_s01_1740	Mccp_s01_1520	Mccp_s01_1600	Mccp_s01_1490	Mccp_s01_1680	Mccp_s01_1580	Mccp_s01_2940	Mccp_s01_7360	Mccp_s01_4230	Mccp_s01_1470	Mccp_s01_1440	Mccp_s01_1530		Mccp_s01_4210	Mccp_s01_3540	Mccp_s01_1500		Mccp_s01_6620		Mccp_s01_4520	Mccp_s01_6310	ortholog	Mccp_s01_5090	Mccp_s01_7370	Mccp_s01_1645		Mccp_s01_9330	Mccp_s01_1480	Mccp_s01_7730	Mccp_s01_1590	Mccp_s01_5310	Mccp_s01_6740	Mccp_s01_1560	Mccp_s01_1750	Mccp_s01_1410
		Mycoplasma leachii PG50	MSB_A0107	MSB_A0711	MSB_A0714	MSB_A0713	MSB_A0702	MSB_A0699	MSB_A0348		MSB_A0150	MSB_A0115	MSB_A0106	MSB_A0116	MSB_A0681	MSB_A0704	MSB_A0696	MSB_A0707	MSB_A0687	MSB_A0698	MSB_A0564	MSB_A0245	MSB_A0426	MSB_A0709	MSB_A0712	MSB_A0703		MSB_A0428	MSB_A0501	MSB_A0706		MSB_A0190		MSB_A0400	MSB_A0156	MSB_A0422b	MSB_A0931	MSB_A0246	MSB_A0691		MSB_A0385	MSB_A0708	MSB_A0286	MSB_A0697	MSB_A0030	MSB_A0202	MSB_A0700	MSB_A0680	MSB_A0715
		Mycoplasma mycoides subsp. mycoides SC PG1	MSC_0995	MSC_0742	MSC_0745	MSC_0744	MSC_0732	MSC_0730	MSC_0350		MSC_0955	MSC_1006	MSC_0994	MSC_1007	MSC_0713	MSC_0735	MSC_0727	MSC_0738	MSC_0720	MSC_0729	MSC_0428	MSC_0223	MSC_0562	MSC_0740	MSC_0743	MSC_0734		MSC_0560	MSC_0483	MSC_0737		MSC_0146		MSC_0593	MSC_0960b	MSC_0564b	MSC_1068	MSC_0222	MSC_0723b		MSC_0608/MSC_0607b	MSC_0739	MSC_0278	MSC_0728	MSC_0027	MSC_0158	MSC_0731	MSC_0712	MSC_0746
		Mycoplasma mycoides subsp. capri 95010	MLC_8150	MLC_6920	MLC_6950	MLC_6940	MLC_6840	MLC_6810	MLC_3320		MLC_8360	MLC_8140	MLC_8160	MLC_8130	MLC_6640	MLC_6860	MLC_6780	MLC_6890	MLC_6700	MLC_6800	MLC_4030	MLC_1950	MLC_5400	MLC_6910	MLC_6930	MLC_6850		MLC_5380	MLC_4630	MLC_6880		MLC_1290		MLC_5600	MLC_8300	MLC_5430	MLC_9220	MLC_1960	MLC_6735		MLC_5710	MLC_6900	MLC_2600	MLC_6790	MLC_0240	MLC_1410	MLC_6820	MLC_6630	MLC_6960
		Mycoplasma capricolum subsp. capricolum ATCC 27343	MCAP0066	MCAP0693	MCAP0696	MCAP0695	MCAP0684	MCAP0681	MCAP0334		MCAP0106	MCAP0067	MCAP0065	MCAP0068	MCAP0663	MCAP0686	MCAP0678	MCAP0689	MCAP0669	MCAP0680	MCAP0544	MCAP0203	MCAP0412	MCAP0691	MCAP0694	MCAP0685		MCAP0414	MCAP0488	MCAP0688		MCAP0140		MCAP0386	MCAP0112	MCAP0409b	MCAP0870	MCAP0204	MCAP0673		MCAP0371	MCAP0690	MCAP0237	MCAP0679	MCAP0024	MCAP0152	MCAP0682	MCAP0662	MCAP0697
		Mycoplasma yeatsii 13926-cl	Myea_s02_3010	Myea_s02_4710	Myea_s02_4680	Myea_s02_4690	Myea_s02_4770	Myea_s02_4800	Myea_s02_2280		Myea_s02_3100	Myea_s02_2970	Myea_s02_3020	Myea_s02_2960	Myea_s02_4990	Myea_s02_4763	Myea_s02_4830	Myea_s02_4750	Myea_s02_4915	Myea_s02_4810	Myea_s02_0690	Myea_s02_0080	Myea_s02_6580	Myea_s02_4730	Myea_s02_4700	Myea_s02_4765		Myea_s02_6600	Myea_s02_6270	Myea_s02_4760		Myea_s02_4280		Myea_s02_2175	Myea_s02_3045	Myea_s02_2370	Myea_s02_3870	Myea_s02_0070	Myea_s02_4885		Myea_s02_2070	Myea_s02_4740	Myea_s02_5230	Myea_s02_4820	Myea_s02_3130	Myea_s02_3180	Myea_s02_4790	Myea_s02_5000	Myea_s02_4670
		Mycoplasma putrefaciens	MPUT6810	MPUT6010	MPUT6040	MPUT6030	MPUT5920	MPUT5890	MPUT3400		MPUT6910	MPUT6790	MPUT6820	MPUT6780	MPUT5720	MPUT5940	MPUT5860	MPUT5970	MPUT5770	MPUT5880	MPUT2610	MPUT1770	MPUT3670	MPUT5990	MPUT6020	MPUT5930		MPUT3650	MPUT5220	MPUT5960		MPUT0420		MPUT4650	MPUT6850	MPUT3480	MPUT0020	MPUT1760	MPUT5805		MPUT4580	MPUT5980	MPUT5510	MPUT5870	MPUT6940	MPUT0550	MPUT5900	MPUT5710	MPUT6050
		Mesoplasma florum L1	Mfl608	Mfl126	Mfl123	Mfl124	Mfl135	Mfl138	Mfl294		Mfl083	Mfl602	Mfl609	Mfl601	Mfl493	Mfl133	Mfl141	Mfl130	Mfl151	Mfl139	Mfl539	Mfl190	Mfl441	Mfl128	Mfl125	Mfl134		Mfl439	Mfl227	Mfl131		Mfl638		Mfl396	Mfl089	Mfl380	Mfl682.1	Mfl189	Mfl147	Mfl341	Mfl561	Mfl129	Mfl586	Mfl140	Mfl080	Mfl623	Mfl137	Mfl492	Mfl122
		Spiroplasma citri G II-3	SPICI20_046	SPICI03_105	SPICI03_102	SPICI03_103	SPICI03_114	SPICI03_117	SPICI18_011		SPICI03_096	SPICI01A_019	SPICI20_047	SPICI01A_018	SPICI20_074	SPICI03_112	SPICI03_120	SPICI03_109	SPICI03_128	SPICI03_118	SPICI03_152	SPICI04_013	SPICI03_270	SPICI03_107	SPICI03_104	SPICI03_113		SPICI03_272	SPICI16_036	SPICI03_110		SPICI01B_036		SPICI04_119	SPICI03_053	SPICI06_081	SPICI01A_064	SPICI04_012	SPICI03_124	SPICI03_085	SPICI04_136	SPICI03_108	SPICI16_022	SPICI03_119	SPICI01B_021	SPICI01B_076	SPICI03_116	SPICI20_073	SPICI03_101
	hominis	Mycoplasma auris 15026-cl	Maur_s01_5310	Maur_s01_3250	Maur_s01_3220	Maur_s01_3230	Maur_s01_3340	Maur_s01_3360			Maur_s01_5770	Maur_s01_3000	Maur_s01_5300	Maur_s01_3010	Maur_s01_3650	Maur_s01_3320	Maur_s01_3390	Maur_s01_3290	Maur_s01_3475	Maur_s01_3370	Maur_s01_5420	Maur_s01_6500	Maur_s01_3040	Maur_s01_3270	Maur_s01_3240	Maur_s01_3330		Maur_s01_3050	Maur_s01_6240	Maur_s01_3300		Maur_s01_3100		Maur_s01_3477	Maur_s01_5850	Maur_s01_4490	Maur_s01_6280	Maur_s01_6510	Maur_s01_3445	Maur_s01_1980	Maur_s01_1590	Maur_s01_3280	Maur_s01_5120	Maur_s01_3380	Maur_s01_0310	Maur_s01_2770	Maur_s01_3350	Maur_s01_3640	Maur_s01_3210
		Mycoplasma alkalescens 14918-cl	Malk_s01_1200	Malk_s01_1850	Malk_s01_1880	Malk_s01_1870	Malk_s01_1760	Malk_s01_1740			Malk_s01_5710	Malk_s01_2150	Malk_s01_1190	Malk_s01_2140	Malk_s01_0130	Malk_s01_1780	Malk_s01_1710	Malk_s01_1810	Malk_s01_1630	Malk_s01_1730	Malk_s01_1390	Malk_s01_3690	Malk_s01_1970/Malk_s01_2110	Malk_s01_1830	Malk_s01_1860	Malk_s01_1770		Malk_s01_1960/Malk_s01_2100	Malk_s01_3340	Malk_s01_1800		Malk_s01_2050		Malk_s01_1620	Malk_s01_5575	Malk_s01_0270	Malk_s01_3400	Malk_s01_3700	Malk_s01_1665	Malk_s01_2920	Malk_s01_3100	Malk_s01_1820	Malk_s01_1050	Malk_s01_1720	Malk_s01_4970	Malk_s01_2240	Malk_s01_1750	Malk_s01_0140	Malk_s01_1890
		Mycoplasma arginini 7264-cl	Marg_s01_1300	Marg_s01_5050	Marg_s01_5080	Marg_s01_5070	Marg_s01_4960	Marg_s01_4930			Marg_s01_4720	Marg_s01_5270	Marg_s01_1310	Marg_s01_5260	Marg_s01_0290	Marg_s01_4980	Marg_s01_4900	Marg_s01_5010	Marg_s01_4820	Marg_s01_4920	Marg_s01_1140	Marg_s01_2760	Marg_s01_5230	Marg_s01_5030	Marg_s01_5060	Marg_s01_4970		Marg_s01_5220	Marg_s01_2580	Marg_s01_5000		Marg_s01_5170		Marg_s01_4810	Marg_s01_4640	Marg_s01_0480	Marg_s01_2620	Marg_s01_2770	Marg_s01_4855	Marg_s01_2450	Marg_s01_2100	Marg_s01_5020	Marg_s01_1400	Marg_s01_4910	Marg_s01_3990	Marg_s01_5310	Marg_s01_4940	Marg_s01_0300	Marg_s01_5090
		Mycoplasma arthritidis 158L3-1	MARTH_orf143	MARTH_orf440	MARTH_orf444	MARTH_orf442	MARTH_orf430	MARTH_orf426			MARTH_orf691	MARTH_orf208	MARTH_orf144	MARTH_orf211	MARTH_orf386	MARTH_orf432	MARTH_orf422	MARTH_orf435	MARTH_orf409	MARTH_orf425	MARTH_orf247	MARTH_orf194	MARTH_orf326	MARTH_orf438	MARTH_orf441	MARTH_orf431		MARTH_orf327	MARTH_orf005	MARTH_orf434		MARTH_orf449		MARTH_orf408	MARTH_orf096	MARTH_orf336	MARTH_orf883	MARTH_orf193	MARTH_orf415	MARTH_orf107	MARTH_orf061	MARTH_orf436	MARTH_orf682	MARTH_orf423	MARTH_orf696	MARTH_orf313	MARTH_orf428	MARTH_orf385	MARTH_orf446
		Mycoplasma hominis PG21	MHO_0880	MHO_2950	MHO_2980	MHO_2970	MHO_2860	MHO_2830			MHO_3920	MHO_2700	MHO_0870	MHO_2690	MHO_2240	MHO_2880	MHO_2800	MHO_2910	MHO_2720	MHO_2820	MHO_2610	MHO_1290	MHO_2660	MHO_2930	MHO_2960	MHO_2870		MHO_2650	MHO_0070	MHO_2900		MHO_3020		MHO_2710	MHO_4010	MHO_2110	MHO_0030	MHO_1280	MHO_5380	MHO_3600	MHO_5000	MHO_2920	MHO_0800	MHO_2810	MHO_1120	MHO_1460	MHO_2840	MHO_2230	MHO_2990
		Mycoplasma mobile 163K	MMOB1390	MMOB2380	MMOB2350	MMOB2360	MMOB2470	MMOB2500			MMOB1720	MMOB5330	MMOB1400	MMOB5340	MMOB2290	MMOB2450	MMOB2530	MMOB2420	MMOB2620	MMOB2510	MMOB4280	MMOB6270	MMOB3040	MMOB2400	MMOB2370	MMOB2460		MMOB3050	MMOB4150	MMOB2430		MMOB1280		MMOB3560	MMOB1465	MMOB5490	MMOB6320	MMOB6280	MMOB2580	MMOB5550	MMOB1760	MMOB2410	MMOB0690	MMOB2520	MMOB2270	MMOB3680	MMOB2490	MMOB2300	MMOB2340
		Mycoplasma hyorhinis HUB-1	MHR_0272	MHR_0399	MHR_0402	MHR_0401	MHR_0390	MHR_0387			MHR_0234	MHR_0053	MHR_0271	MHR_0054	MHR_0124	MHR_0392	MHR_0384	MHR_0395	MHR_0376	MHR_0386	MHR_0288	MHR_0519	MHR_0478	MHR_0397	MHR_0400	MHR_0391		MHR_0479	MHR_0518	MHR_0394		MHR_0315		MHR_0542	MHR_0241b	MHR_0147	MHR_0680b	MHR_0520	MHR_0379b	MHR_0592b	MHR_0413	MHR_0396	MHR_0083	MHR_0385	MHR_0527	MHR_0501	MHR_0388	MHR_0125	MHR_0403
		Mycoplasma ovipneumoniae cl-14811	Movi_s03_0530	Movi_s01_2030	Movi_s01_2060	Movi_s01_2050	Movi_s01_1940	Movi_s01_1920			Movi_s01_1730	Movi_s01_2810	Movi_s03_0520	Movi_s01_2800	Movi_s03_2150	Movi_s01_1960	Movi_s01_1890	Movi_s01_1990	Movi_s01_1810	Movi_s01_1910	Movi_s01_1250	Movi_s03_0860	Movi_s03_0770	Movi_s01_2010	Movi_s01_2040	Movi_s01_1950		Movi_s03_0760	Movi_s03_0865	Movi_s01_1980		Movi_s01_0100		Movi_s01_1045	Movi_s01_1665	Movi_s03_2215	Movi_s03_0110	Movi_s03_0850	Movi_s01_1845	Movi_s03_0700	Movi_s01_2440	Movi_s01_2000	Movi_s01_1290	Movi_s01_1900	Movi_s03_2620	Movi_s03_2510	Movi_s01_1930	Movi_s03_2140	Movi_s01_2070
		Mycoplasma hyopneumoniae 232	mhp458	mhp190	mhp187	mhp188	mhp200	mhp203			mhp665	mhp638	mhp459	mhp637	mhp672	mhp198	mhp206	mhp195	mhp214	mhp204	mhp096	mhp258	mhp250	mhp193	mhp189	mhp199		mhp249	mhp259	mhp196		mhp455		mhp104b	mhp658b	mhp679	mhp699	mhp257	mhp210b		mhp058	mhp194	mhp593	mhp205	mhp307	mhp084	mhp202	mhp671	mhp186
		Mycoplasma pulmonis UAB CTIP	MYPU_0100	MYPU_5850	MYPU_5890	MYPU_5870	MYPU_5750	MYPU_5720			MYPU_5160	MYPU_2900	MYPU_0090	MYPU_2890	MYPU_4950	MYPU_5770	MYPU_5690	MYPU_5800	MYPU_5600	MYPU_5710	MYPU_4670	MYPU_2610	MYPU_3300	MYPU_5830	MYPU_5860	MYPU_5760		MYPU_3290	MYPU_6960	MYPU_5790		MYPU_1400		MYPU_3240	MYPU_1800	MYPU_4890	MYPU_1540	MYPU_2600	MYPU_5640	MYPU_1300	MYPU_5330	MYPU_5810	MYPU_7160	MYPU_5700	MYPU_6110	MYPU_4290	MYPU_5730	MYPU_4960	MYPU_5900
		Mycoplasma synoviae 53	MS53_0623	MS53_0640	MS53_0643	MS53_0642	MS53_0631	MS53_0628			MS53_0426	MS53_0420	MS53_0624	MS53_0421	MS53_0076	MS53_0633	MS53_0625	MS53_0636	MS53_0573	MS53_0627	MS53_0012	MS53_0608	MS53_0551	MS53_0638	MS53_0641	MS53_0632		MS53_0550	MS53_0066	MS53_0635		MS53_0477		MS53_0163	MS53_0359b	MS53_0124	MS53_0601	MS53_0607	MS53_0577		MS53_0413	MS53_0637	MS53_0478	MS53_0626	MS53_0532	MS53_0048	MS53_0629	MS53_0077	MS53_0644
		Mycoplasma crocodyli MP145	MCRO_0594	MCRO_0128	MCRO_0125	MCRO_0126	MCRO_0138	MCRO_0141			MCRO_0439	MCRO_0330a	MCRO_0595	MCRO_0330	MCRO_0428	MCRO_0136	MCRO_0144	MCRO_0133	MCRO_0157	MCRO_0142	MCRO_0542	MCRO_0215	MCRO_0590	MCRO_0130	MCRO_0127	MCRO_0137		MCRO_0589	MCRO_0653	MCRO_0134		MCRO_0565		MCRO_0263	MCRO_0109b	MCRO_0093	MCRO_0757	MCRO_0214	MCRO_0153	MCRO_0415	MCRO_0352	MCRO_0132	MCRO_0564	MCRO_0143	MCRO_0449	MCRO_0692	MCRO_0140	MCRO_0427	MCRO_0124
		Mycoplasma fermentans JER	MFE_08610	MFE_05550	MFE_05580	MFE_05570	MFE_05460	MFE_05430			MFE_06530	MFE_06500	MFE_08600	MFE_06490	MFE_01560	MFE_05480	MFE_05400	MFE_05510	MFE_06190	MFE_05420	MFE_00690	MFE_03290	MFE_06100	MFE_05530	MFE_05560	MFE_05470		MFE_06110	MFE_07400	MFE_05500		MFE_03210		MFE_06320	MFE_07660	MFE_08480	MFE_08020	MFE_03285	MFE_06230	MFE_03600	MFE_04340	MFE_05520	MFE_03200	MFE_05410	MFE_02610	MFE_06410	MFE_05440	MFE_01570	MFE_05590
		Mycoplasma bovigenitalium cl-51080	Mbvg_s01_4870	Mbvg_s01_7080	Mbvg_s01_7050	Mbvg_s01_7060	Mbvg_s01_7170	Mbvg_s01_7200			Mbvg_s01_6290	Mbvg_s01_3110	Mbvg_s01_4880	Mbvg_s01_3100	Mbvg_s01_3170	Mbvg_s01_7150	Mbvg_s01_7230	Mbvg_s01_7120	Mbvg_s01_1820	Mbvg_s01_7210	Mbvg_s01_3450	Mbvg_s01_1440	Mbvg_s01_5990	Mbvg_s01_7100	Mbvg_s01_7070	Mbvg_s01_7160		Mbvg_s01_6000	Mbvg_s01_5530	Mbvg_s01_7130		Mbvg_s01_5940		Mbvg_s01_5795	Mbvg_s01_4225	Mbvg_s01_3390	Mbvg_s01_4245	Mbvg_s01_1430	Mbvg_s01_1855	Mbvg_s01_0890	Mbvg_s01_2040	Mbvg_s01_7110	Mbvg_s01_5930	Mbvg_s01_7220	Mbvg_s01_0310	Mbvg_s01_5370	Mbvg_s01_7190	Mbvg_s01_3180	Mbvg_s01_7040
		Mycoplasma bovis PG45	MBOVPG45_0091	MBOVPG45_0265	MBOVPG45_0262	MBOVPG45_0263	MBOVPG45_0274	MBOVPG45_0277			MBOVPG45_0582	MBOVPG45_0715	MBOVPG45_0090	MBOVPG45_0714	MBOVPG45_0362	MBOVPG45_0272	MBOVPG45_0280	MBOVPG45_0269	MBOVPG45_0294	MBOVPG45_0278	MBOVPG45_0726	MBOVPG45_0338	MBOVPG45_0252	MBOVPG45_0267	MBOVPG45_0264	MBOVPG45_0273		MBOVPG45_0253	MBOVPG45_0109	MBOVPG45_0270		MBOVPG45_0247		MBOVPG45_0138	MBOVPG45_0044	MBOVPG45_0642	MBOVPG45_0065	MBOVPG45_0339	MBOVPG45_0290b	MBOVPG45_0408	MBOVPG45_0559	MBOVPG45_0268	MBOVPG45_0246	MBOVPG45_0279	MBOVPG45_0541	MBOVPG45_0692	MBOVPG45_0276	MBOVPG45_0361	MBOVPG45_0261
		Mycoplasma agalactiae PG2	MAG0810	MAG5430	MAG5460	MAG5450	MAG5350	MAG5320			MAG2370	MAG6190	MAG0800	MAG6180	MAG4550	MAG5370	MAG5290	MAG5390	MAG5190	MAG5310	MAG6270	MAG4770	MAG5550	MAG5410	MAG5440	MAG5360		MAG5540	MAG0970	MAG7510		MAG7490		MAG1290	MAG0430	MAG2010	MAG7500	MAG4760	MAG7530	MAG3180	MAG2590	MAG5400	MAG5610	MAG5300	MAG2760	MAG5930	MAG5330	MAG4560	MAG5470
	pneumoniae	Ureaplasma diversum 246	Udiv_s34_0100	Udiv_s02_0400	Udiv_s02_0430	Udiv_s02_0420	Udiv_s02_0310	Udiv_s02_0280			Udiv_s02_0040	Udiv_s34_0040	Udiv_s34_0090	Udiv_s34_0030	Udiv_s42_0010	Udiv_s02_0330	Udiv_s02_0250	Udiv_s02_0360	Udiv_s02_0170	Udiv_s02_0270	Udiv_s60_0020	Udiv_s20_0120	Udiv_s39_0030	Udiv_s02_0380 fusion	Udiv_s02_0410	Udiv_s02_0320		Udiv_s39_0010	Udiv_s62_0095	Udiv_s02_0350		ortholog		Udiv_s27_0050	Udiv_s56_0045	Udiv_s35_0090	Udiv_s31_0020	Udiv_s20_0130	Udiv_s02_0205	Udiv_s48_0280	Udiv_s35_0250	Udiv_s02_0370	Udiv_s19_0020	Udiv_s02_0260	Udiv_s02_0010	Udiv_s35_0040	Udiv_s02_0290	Udiv_s42_0020	Udiv_s02_0440
		Ureaplasma parvum serovar 3 ATCC 700970	UU540	UU234	UU231	UU232	UU243	UU246			UU551	UU010	UU541	UU011	UU577	UU241	UU249	UU238	UU258	UU247	UU566	UU229	UU212	UU236 fusion	UU233	UU242		UU210	UU209.1	UU239		UU002		UU333	UU579a	UU533	UU604	UU228	UU254	UU316	UU026	UU237	UU498	UU248	UU554	UU524	UU245	UU576	UU230
		Ureaplasma urealyticum Western serovar 10 ATCC 33699	UUR10_0632	UUR10_0229	UUR10_0226	UUR10_0227	UUR10_0238	UUR10_0241			UUR10_0642	UUR10_0010	UUR10_0633	UUR10_0011	UUR10_0677	UUR10_0236	UUR10_0244	UUR10_0233	UUR10_0253	UUR10_0242	UUR10_0663	UUR10_0224	UUR10_0205	UUR10_0231fusion	UUR10_0228	UUR10_0237		UUR10_0203	UUR10_0201	UUR10_0234		UUR10_0002		UUR10_0340	UR10_0683b	UUR10_0625	UUR10_0709	UUR10_0223	UUR10_0249	UUR10_0321	UUR10_0026	UUR10_0232	UUR10_0566	UUR10_0243	UUR10_0645	UUR10_0613	UUR10_0240	UUR10_0676	UUR10_0225
		Mycoplasma penetrans HF-2	MYPE260	MYPE10150	MYPE10180	MYPE10170	MYPE10050	MYPE10020				MYPE5740	MYPE250	MYPE5730	MYPE810	MYPE10070	MYPE9990	MYPE10110	MYPE9910	MYPE10010	MYPE1030	MYPE9150	MYPE4420	MYPE10120 fusion	MYPE10160	MYPE10060		MYPE4440	MYPE4030	MYPE10100		MYPE640		MYPE9200	MYPE8855	MYPE3900	MYPE10420	MYPE9155	MYPE9945		MYPE9660	MYPE10090	MYPE7550	MYPE10000	MYPE1140	MYPE300	MYPE10030	MYPE820	MYPE10190
		Mycoplasma pneumoniae M129	MPN220	MPN168	MPN165	MPN166	MPN177	MPN180			MPN231	MPN538	MPN219	MPN539	MPN617	MPN175	MPN183	MPN172	MPN192	MPN181	MPN658	MPN117	MPN325	MPN170	MPN167	MPN176		MPN327	MPN624	MPN173		MPN360		MPN540	MPN069	MPN471	MPN682	MPN116	MPN188		MPN208	MPN171	MPN446	MPN182	MPN228	MPN226	MPN179	MPN616	MPN164
		Mycoplasma genitalium G37	MG082	MG154	MG151	MG152	MG163	MG166			MG093	MG361	MG081	MG362	MG418	MG161	MG169	MG158	MG178	MG167	MG444	MG198	MG232	MG156	MG153	MG162		MG234	MG426	MG159		MG257		MG363	MG055.1	MG325	MG466	MG197	MG174		MG070	MG157	MG311	MG168	MG090	MG088	MG165	MG417	MG150
		Mycoplasma gallisepticum R (low)	MGA_0504	MGA_0712	MGA_0707	MGA_0710	MGA_0729	MGA_0734			MGA_0420	MGA_0872	MGA_0503	MGA_0874	MGA_1154	MGA_0726	MGA_0739	MGA_0721	MGA_0441	MGA_0735	MGA_0438	MGA_1274	MGA_1290	MGA_0716	MGA_0711	MGA_0728		MGA_1292	MGA_0253	MGA_0723		MGA_0862		MGA_1326	MGA_0474b	MGA_1319	MGA_1323d	MGA_1273	MGA_1320d		MGA_0242	MGA_0717	MGA_0264	MGA_0737	MGA_0423	MGA_0261	MGA_0733	MGA_1055	MGA_0705
		Mycoplasma haemofelis Langford 1	HF1_02410	HF1_14590	HF1_14620	HF1_14610	HF1_14500	HF1_14470				HF1_14660	HF1_02400	HF1_14650	HF1_10870	HF1_14520	HF1_14440	HF1_14550	HF1_14350	HF1_14460	HF1_06780	HF1_00980	HF1_10840	HF1_14570	HF1_14600	HF1_14510		HF1_02390	HF1_01080	HF1_14540		HF1_14780		HF1_00750		HF1_02350	HF1_15450	HF1_00970	HF1_14390		HF1_14320	HF1_14560	HF1_01090	HF1_14450	HF1_00150	HF1_00410	HF1_14480	HF1_10860	HF1_14630
		Mycoplasma haemocanis Illinois	MHC_01025	MHC_05405	MHC_05420	MHC_05415	MHC_05360	MHC_05345				MHC_05440	MHC_01020	MHC_05435	MHC_04295	MHC_05370	MHC_05330	MHC_05385	MHC_05280	MHC_05340	MHC_02590	MHC_00480	MHC_04280	MHC_05395	MHC_05410	MHC_05365		MHC_01015	MHC_00530	MHC_05380		MHC_05500		MHC_00370		MHC_00995	MHC_05845	MHC_00475	MHC_05300		MHC_05265	MHC_05390	MHC_00535	MHC_05335	MHC_00075	MHC_00205	MHC_05350	MHC_04290	MHC_05425
		Mycoplasma suis KI3806	MSUIS_02440	MSUIS_03620	MSUIS_03580	MSUIS_03590	MSUIS_03710	MSUIS_03740				MSUIS_03550	MSUIS_02430	MSUIS_03560	MSUIS_04760	MSUIS_03690	MSUIS_03770	MSUIS_03660	MSUIS_03980	MSUIS_03750	MSUIS_03950	MSUIS_06790	MSUIS_03510	MSUIS_03640	MSUIS_03600	MSUIS_03700		MSUIS_02420	MSUIS_03440	MSUIS_03670		MSUIS_07970		MSUIS_02625		MSUIS_07770	MSUIS_00020	MSUIS_06800	MSUIS_03860		MSUIS_03010	MSUIS_03650	MSUIS_03450	MSUIS_03760	MSUIS_00190	MSUIS_04100	MSUIS_03730	MSUIS_03530	MSUIS_03570
	AAP	Phytoplasma mali AT	ATP_00387	ATP_00344	ATP_00341	ATP_00342	ATP_00353	ATP_00356			ATP_00177 fusion	ATP_00388	ATP_00386	ATP_00389	ATP_00332	ATP_00351	ATP_00360	ATP_00348	ATP_00368	ATP_00357	ATP_00440	ATP_00443	ATP_00284	ATP_00346	ATP_00343	ATP_00352		ATP_00282	ATP_00278	ATP_00349	ATP_00359	ATP_00141		ATP_00308	ATP_00383	ATP_00117b	ATP_00378	ATP_00442	ATP_00364		ATP_00232	ATP_00347	ATP_00310	ATP_00358	ATP_00180	ATP_00393	ATP_00355	ATP_00333	ATP_00340
		Phytoplasma australiense	PA0668	PA0584	PA0587	PA0586	PA0575	PA0572			PA0149 fusion	PA0667	PA0669	PA0666	PA0496	PA0577	PA0568	PA0580	PA0559	PA0571	PA0547	PA0097	PA0594	PA0582	PA0585	PA0576		PA0592	PA0715	PA0579	PA0569	PA0714		PA0589	PA0671b	PA0680	PA0677	PA0096	PA0563		PA0519	PA0581	PA0088	PA0570	PA0152	PA0662	PA0573	PA0497	PA0588
		Phytoplasma asteris Onion Yellows strain	PAM257	PAM203	PAM200	PAM201	PAM212	PAM215			PAM012 fusion	PAM258	PAM256	PAM259	PAM138	PAM210	PAM219	PAM207	PAM228	PAM216	PAM470	PAM742	PAM086	PAM205	PAM202	PAM211		PAM088	PAM106	PAM208	PAM218	PAM105		PAM198	PAM253	PAM244	PAM247	PAM743	PAM224		PAM165	PAM206	PAM586	PAM217	PAM009	PAM263	PAM214	PAM139	PAM199
		Acholeplasma laidlawii PG-8A	ACL_0167	ACL_0090	ACL_0087	ACL_0088	ACL_0099	ACL_0102	ACL_0319		ACL_0196 fusion	ACL_0168	ACL_0166	ACL_0169	ACL_0137	ACL_0097	ACL_0106	ACL_0094	ACL_0115	ACL_0103	ACL_1187	ACL_0841	ACL_0362	ACL_0092	ACL_0089	ACL_0098		ACL_0364	ACL_0255	ACL_0095	ACL_0105	ACL_0057		ACL_0554	ACL_0149	ACL_0852	ACL_1433	ACL_0842	ACL_0111	ACL_0875/ACL_1359	ACL_1157	ACL_0093	ACL_1200	ACL_0104	ACL_0193	ACL_0186	ACL_0101	ACL_0138	ACL_0086
[truncated: 219 more columns]
